# Supplementary material for: Season-long infection of diverse hosts by the entomopathogenic fungus Batkoa major
Source: PLoS One. 2022 May 5;17(5):e0261912. doi: 10.1371/journal.pone.0261912 (PMC9070890; doi:10.1371/journal.pone.0261912)
Supplement: S1 File — Molecular data on Batkoa major. (XLSX) [file pone.0261912.s002.xlsx]

## Sheet: Sheet1
ARSEF # (HLBio#)	GenBank accession #
	ITS1	ITS2	28S	RPB2
Bat13769	OL335101	OL335159	OL332699	OL624704
14421 (Bat42)	OL335043	OL335102	OL332659	OL624643
14420 (Bat73)	OL335044	OL335103	OL332659	OL624644
14426 (Bat83)	OL335045	OL335104	OL332659	OL624645
(Bat86)	OL335046	OL335105	OL332637	OL624646
(Bat88)	OL335047	OL335106	OL332638	OL624647
14444 (Bat90)	OL335048	OL335107	OL332639	OL624648
(Bat91)	OL335049	-	OL332640	OL624649
(Bat120)	OL335050	OL335108	OL332641	OL624650
(Bat121)	-	-	OL332642	-
(Bat123)	OL335051	OL335109	OL332643	OL624651
(Bat124)	OL335052	OL335110	OL332644	OL624652
14427 (Bat132)	OL335053	OL335111	OL332645	OL624653
14430 (Bat156)	OL335054	OL335112	OL332646	OL624654
14431 (Bat160)	OL335055	OL335113	OL332647	OL624655
14448 (Bat163)	OL335056	-	OL332648	OL624656
14435 (Bat164)	OL335057	OL335114	OL332649	OL624657
14437 (Bat165)	OL335058	OL335115	OL332650	OL624658
14428 (Bat167)	OL335059	-	OL332651	OL624659
14432 (Bat173)	OL335060	-	OL332652	OL624660
14436 (Bat174)	OL335061	-	OL332653	OL624661
-179	OL335062	OL335116	OL332654	OL624662
14425 (Bat181)	OL335063	OL335117	OL332655	OL624663
(Bat183)	OL335064	OL335118	OL332656	OL624664
14433 (Bat184)	OL335065	OL335119	OL332657	OL624665
14438 (Bat186)	OL335066	OL335120	OL332658	OL624666
14449 (Bat189)	OL335067	OL335121	OL332659	-
14434 (Bat204)	OL335068	OL335122	OL332660	OL624667
14439 (Bat205)	OL335069	OL335123	OL332661	OL624668
(Bat207)	OL335070	OL335124	OL332662	OL624669
(Bat209)	OL335071	OL335125	OL332663	OL624670
14424 (Bat210)	OL335072	-	OL332664	OL624671
(Bat217)	OL335073	OL335126	OL332665	OL624672
14457 (Bat220)	OL335074	OL335127	OL332666	OL624673
14440 (Bat221)	OL335075	OL335128	OL332667	OL624674
14441 (Bat222)	OL335076	OL335129	OL332668	OL624675
(Bat228)	OL335077	OL335130	OL332669	OL624676
14423 (Bat241)	OL335078	OL335131	OL332670	OL624677
14422 (Bat242)	-	OL335132	OL332671	OL624678
(Bat249)	OL335079	OL335133	OL332672	OL624679
(Bat269)	OL335080	OL335134	OL332673	OL624680
(Bat270)	-	OL335135	OL332674	OL624681
14450 (Bat271)	OL335081	OL335136	OL332675	OL624682
14451 (Bat273)	OL335082	OL335137	OL332676	OL624683
(Bat275)	-	-	OL332677	-
(Bat277)	-	-	-	OL624684
(Bat287)	OL335083	OL335138	OL332678	OL624685
(Bat288)	OL335084	OL335139	OL332679	OL624686
(Bat291)	OL335085	OL335140	OL332680	OL624687
(Bat297)	OL335086	OL335141	OL332681	OL624688
14458 (Bat300)	OL335087	OL335142	OL332682	OL624689
(Bat301)	OL335088	OL335143	OL332683	OL624690
14452 (Bat304)	OL335089	OL335144	OL332684	OL624691
14453 (Bat309)	OL335090	OL335145	OL332685	OL624692
14429 (Bat320)	OL335091	OL335146	OL332686	OL624693
14454 (Bat321)	OL335092	OL335147	OL332687	OL624694
(Bat322)	-	OL335148	OL332688	OL624695
14455 (Bat323)	-	OL335149	OL332689	-
(Bat324)	OL335093	OL335150	OL332690	OL624696
14459 (Bat326)	OL335094	OL335151	OL332691	OL624697
(Bat327)	OL335095	OL335152	OL332692	OL624698
(Bat332)	OL335096	OL335153	OL332693	-
(Bat333)	-	OL335154	OL332694	OL624699
(Bat334)	OL335097	OL335155	OL332695	OL624700
(Bat335)	OL335098	OL335156	OL332696	OL624701
(Bat340)	OL335099	OL335157	OL332697	OL624702
(Bat565)	OL335100	OL335158	OL332698	OL624703
