# Supplementary material for: Season-long infection of diverse hosts by the entomopathogenic fungus Batkoa major
Source: PLoS One. 2022 May 5;17(5):e0261912. doi: 10.1371/journal.pone.0261912 (PMC9070890; doi:10.1371/journal.pone.0261912)
Supplement: S2 File — Batkoa major alignment. (TXT) [file pone.0261912.s003.txt]

#NEXUS
BEGIN DATA;
	DIMENSIONS NTAX=41 NCHAR=3172;
	FORMAT DATATYPE = DNA GAP = - MISSING = ?;
	MATRIX
	Bat42 CTTTCGCCCCTATACCCAAATTTGACGATCGATTTGCACGTCAGAATCGCTACGAGCTTCCATCAGAGTTTCCCCTGACTTCACCCTATTCAAGCATAGTTCACCATCTTTCGGGTCCCAACATATTTGCTCTTGCGCAAACTCAACAACTATTGTTAATAAGTTTGGCTAATCCTGCATCCAATCTTTTAAATTATGCCAGAATCGGATCCCATATCACTTTCATTTTGCCAGAGGGGTTACTAGGCCCTAAGACTTGCTAACATGTTAGACTCCTTGGTCCGTGTTTCAAGACGGGTCGCTTGACTGCTGCTTAGCCATATTGTAAAAGCATCTGCTTTGTTTAGAGCCACAGGTTTTCCTTAGAAGATAGCTAAATACTTGGCCTCGTTA…
	Bat86 CTTTCGCCCCTATACCCAAATTTGACGATCGATTTGCACGTCAGAATCGCTACGAGCTTCCATCAGAGTTTCCCCTGACTTCACCCTATTCAAGCATAGTTCACCATCTTTCGGGTCCCAACATATTTGCTCTTGCGCAAACTCAACAACTATTGTTAATAAGTTTGGCTAATCCTGCATCCAATCTTTTAAATTATGTCAGAATCGGATCCCATATCACTTTCATTTTGCCAGAGGGGTTACTAGGCCCTAAGACTTGCTAACATGTTAGACTCCTTGGTCCGTGTTTCAAGACGGGTCGCTTGACTGCTGCTTAGCCATATTGTAAAAGCATCTGCTTTGTTTAGAGCCACAGGTTTTCCTTAGAAGATAGCTAAATACTTGGCCTCGTTA…
	Bat91 CTTTCGCCCCTATACCCAAATTTGACGATCGATTTGCACGTCAGAATCGCTACGAGCTTCCATCAGAGTTTCCCCTGACTTCACCCTATTCAAGCATAGTTCACCATCTTTCGGGTCCCAACATATTTGCTCTTGCGCAAACTCAACAACTATTGTTAATAAGTTTGGCTAATCCTGCATCCAATCTTTTAAATTATGTCAGAATCGGATCCCATATCACTTTCATTTTGCCAGAGGGGTTACTAGGCCCTAAGACTTGCTAACATGTTAGACTCCTTGGTCCGTGTTTCAAGACGGGTCGCTTGACTGCTGCTTAGCCATATTGTAAAAGCATCTGCTTTGTTTAGAGCCACAGGTTTTCCTTAGAAGATAGCTAAATACTTGGCCTCGTTA…
	Bat120 CTTTCGCCCCTATACCCAAATTTGACGATCGATTTGCACGTCAGAATCGCTACGAGCTTCCATCAGAGTTTCCCCTGACTTCACCCTATTCAAGCATAGTTCACCATCTTTCGGGTCCCAACATATTTGCTCTTGCGCAAACTCAACAACTATTGTTAATAAGTTTGGCTAATCCTGCATCCAATCTTTTAAATTATGCCAGAATCGGATCCCATATCACTTTCATTTTGCCAGAGGGGTTACTAGGCCCTAAGACTTGCTAACATGTTAGACTCCTTGGTCCGTGTTTCAAGACGGGTCGCTTGACTGCTGCTTAGCCATATTGTAAAAGCATCTGCTTTGTTTAGAGCCACAGGTTTTCCTTAGAAGATAGCTAAATACTTGGCCTCGTT…
	Bat160 CTTTCGCCCCTATACCCAAATTTGACGATCGATTTGCACGTCAGAATCGCTACGAGCTTCCATCAGAGTTTCCCCTGACTTCACCCTATTCAAGCATAGTTCACCATCTTTCGGGTCCCAACATATTTGCTCTTGCGCAAACTCAACAACTATTGTTAATAAGTTTGGCTAATCCTGCATCCAATCTTTTAAATTATGTCAGAATCGGATCCCATATCACTTTCATTTTGCCAGAGGGGTTACTAGGCCCTAAGACTTGCTAACATGTTAGACTCCTTGGTCCGTGTTTCAAGACGGGTCGCTTGACTGCTGCTTAGCCATATTGTAAAAGCATCTGCTTTGTTTAGAGCCACAGGTTTTCCTTAGAAGATAGCTAAATACTTGGCCTCGTT…
	Bat164 CTTTCGCCCCTATACCCAAATTTGACGATCGATTTGCACGTCAGAATCGCTACGAGCTTCCATCAGAGTTTCCCCTGACTTCACCCTATTCAAGCATAGTTCACCATCTTTCGGGTCCCAACATATTTGCTCTTGCGCAAACTCAACAACTATTGTTAATAAGTTTGGCTAATCCTGCATCCAATCTTTTAAATTATGTCAGAATCGGATCCCATATCACTTTCATTTTGCCAGAGGGGTTACTAGGCCCTAAGACTTGCTAACATGTTAGACTCCTTGGTCCGTGTTTCAAGACGGGTCGCTTGACTGCTGCTTAGCCATATTGTAAAAGCATCTGCTTTGTTTAGAGCCACAGGTTTTCCTTAGAAGATAGCTAAATACTTGGCCTCGTT…
	Bat167 CTTTCGCCCCTATACCCAAATTTGACGATCGATTTGCACGTCAGAATCGCTACGAGCTTCCATCAGAGTTTCCCCTGACTTCACCCTATTCAAGCATAGTTCACCATCTTTCGGGTCCCAACATATTTGCTCTTGCGCAAACTCAACAACTATTGTTAATAAGTTTGGCTAATCCTGCATCCAATCTTTTAAATTATGCCAGAATCGGATCCCATATCACTTTCATTTTGCCAGAGGGGTTACTAGGCCCTAAGACTTGCTAACATGTTAGACTCCTTGGTCCGTGTTTCAAGACGGGTCGCTTGACTGCTGCTTAGCCATATTGTAAAAGCATCTGCTTTGTTTAGAGCCACAGGTTTTCCTTAGAAGATAGCTAAATACTTGGCCTCGTT…
	Bat173 CTTTCGCCCCTATACCCAAATTTGACGATCGATTTGCACGTCAGAATCGCTACGAGCTTCCATCAGAGTTTCCCCTGACTTCACCCTATTCAAGCATAGTTCACCATCTTTCGGGTCCCAACATATTTGCTCTTGCGCAAACTCAACAACTATTGTTAATAAGTTTGGCTAATCCTGCATCCAATCTTTTAAATTATGCCAGAATCGGATCCCATATCACTTTCATTTTGCCAGAGGGGTTACTAGGCCCTAAGACTTGCTAACATGTTAGACTCCtTGGTCCGTGTTTCAAGACGGGTCGCTTGACTGCTGCTTAGCCATATTGTAAAAGCATCTGCTTTGTTTAGAGCCACAGGTTTTCCTTAGAAGATAGCTAAATACTTGGCCTCGTT…
	Bat179 CTTTCGCCCCTATACCCAAATTTGACGATCGATTTGCACGTCAGAATCGCTACGAGCTTCCATCAGAGTTTCCCCTGACTTCACCCTATTCAAGCATAGTTCACCATCTTTCGGGTCCCAACATATTTGCTCTTGCGCAAACTCAACAACTATTGTTAATAAGTTTGGCTAATCCTGCATCCAATCTTTTAAATTATGCCAGAATCGGATCCCATATCACTTTCATTTTGCCAGAGGGGTTACTAGGCCCTAAGACTTGCTAACATGTTAGACTCCTTGGTCCGTGTTTCAAGACGGGTCGCTTGACTGCTGCTTAGCCATATTGTAAAAGCATCTGCTTTGTTTAGAGCCACAGGTTTTCCTTAGAAGATAGCTAAATACTTGGCCTCGTT…
	Bat184 CTTTCGCCCCTATACCCAAATTTGACGATCGATTTGCACGTCAGAATCGCTACGAGCTTCCATCAGAGTTTCCCCTGACTTCACCCTATTCAAGCATAGTTCACCATCTTTCGGGTCCCAACATATTTGCTCTTGCGCAAACTCAACAACTATTGTTAATAAGTTTGGCTAATCCTGCATCCAATCTTTTAAATTATGCCAGAATCGGATCCCATATCACTTTCATTTTGCCAGAGGGGTTACTAGGCCCTAAGACTTGCTAACATGTTAGACTCCTTGGTCCGTGTTTCAAGACGGGTCGCTTGACTGCTGCTTAGCCATATTGTAAAAGCATCTGCTTTGTTTAGAGCCACAGGTTTTCCTTAGAAGATAGCTAAATACTTGGCCTCGTT…
	Bat189 CTTTCGCCCCTATACCCAAATTTGACGATCGATTTGCACGTCAGAATCGCTACGAGCTTCCATCAGAGTTTCCCCTGACTTCACCCTATTCAAGCATAGTTCACCATCTTTCGGGTCCCAACATATTTGCTCTTGCGCAAACTCAACAACTATTGTTAATAAGTTTGGCTAATCCTGCATCCAATCTTTTAAATTATGCCAGAATCGGATCCCATATCACTTTCATTTTGCCAGAGGGGTTACTAGGCCCTAAGACTTGCTAACATGTTAGACTCCTTGGTCCGTGTTTCAAGACGGGTCGCTTGACTGCTGCTTAGCCATATTGTAAAAGCATCTGCTTTGTTTAGAGCCACAGGTTTTCCTTAGAAGATAGCTAAATACTTGGCCTCGTT…
	Bat204 CTTTCGCCCCTATACCCAAATTTGACGATCGATTTGCACGTCAGAATCGCTACGAGCTTCCATCAGAGTTTCCCCTGACTTCACCCTATTCAAGCATAGTTCACCATCTTTCGGGTCCCAACATATTTGCTCTTGCGCAAACTCAACAACTATTGTTAATAAGTTTGGCTAATCCTGCATCCAATCTTTTAAATTATG?CAGAATCGGATCCCATATCACTTTCATTTTGCCAGAGGGGTTACTAGGCCCTAAGACTTGCTAACATGTTAGACTCCTTGGTCCGTGTTTCAAGACGGGTCGCTTGACTGCTGCTTAGCCATATTGTAAAAGCATCTGCTTTGTTTAGAGCCACAGGTTTTCCTTAGAAGATAGCTAAATACTTGGCCTCGTT…
	Bat210 CTTTCGCCCCTATACCCAAATTTGACGATCGATTTGCACGTCAGAATCGCTACGAGCTTCCATCAGAGTTTCCCCTGACTTCACCCTATTCAAGCATAGTTCACCATCTTTCGGGTCCCAACATATTTGCTCTTGCGCAAACTCAACAACTATTGTTAATAAGTTTGGCTAATCCTGCATCCAATCTTTTAAATTATGTCAGAATCGGATCCCATATCACTTTCATTTTGCCAGAGGGGTTACTAGGCCCTAAGACTTGCTAACATGTTAGACTCCTTGGTCCGTGTTTCAAGACGGGTCGCTTGACTGCTGCTTAGCCATATTGTAAAAGCATCTGCTTTGTTTAGAGCCACAGGTTTTCCTTAGAAGATAGCTAAATACTTGGCCTCGTT…
	Bat217 CTTTCGCCCCTATACCCAAATTTGACGATCGATTTGCACGTCAGAATCGCTACGAGCTTCCATCAGAGTTTCCCCTGACTTCACCCTATTCAAGCATAGTTCACCATCTTTCGGGTCCCAACATATTTGCTCTTGCGCAAACTCAACAACTATTGTTAATAAGTTTGGCTAATCCTGCATCCAATCTTTTAAATTATGTCAGAATCGGATCCCATATCACTTTCATTTTGCCAGAGGGGTTACTAGGCCCTAAGACTTGCTAACATGTTAGACTCCTTGGTCCGTGTTTCAAGACGGGTCGCTTGACTGCTGCTTAGCCATATTGTAAAAGCATCTGCTTTGTTTAGAGCCACAGGTTTTCCTTAGAAGATAGCTAAATACTTGGCCTCGTT…
	Bat241 CTTTCGCCCCTATACCCAAATTTGACGATCGATTTGCACGTCAGAATCGCTACGAGCTTCCATCAGAGTTTCCCCTGACTTCACCCTATTCAAGCATAGTTCACCATCTTTCGGGTCCCAACATATTTGCTCTTGCGCAAACTCAACAACTATTGTTAATAAGTTTGGCTAATCCTGCATCCAATCTTTTAAATTATGCCAGAATCGGATCCCATATCACTTTCATTTTGCCAGAGGGGTTACTAGGCCCTAAGACTTGCTAACATGTTAGACTCCTTGGTCCGTGTTTCAAGACGGGTCGCTTGACTGCTGCTTAGCCATATTGTAAAAGCATCTGCTTTGTTTAGAGCCACAGGTTTTCCTTAGAAGATAGCTAAATACTTGGCCTCGTT…
	Bat242 CTTTCGCCCCTATACCCAAATTTGACGATCGATTTGCACGTCAGAATCGCTACGAGCTTCCATCAGAGTTTCCCCTGACTTCACCCTATTCAAGCATAGTTCACCATCTTTCGGGTCCCAACATATTTGCTCTTGCGCAAACTCAACAACTATTGTTAATAAGTTTGGCTAATCCTGCATCCAATCTTTTAAATTATGTCAGAATCGGATCCCATATCACTTTCATTTTGCCAGAGGGGTTACTAGGCCCTAAGACTTGCTAACATGTTAGACTCCTTGGTCCGTGTTTCAAGACGGGTCGCTTGACTGCTGCTTAGCCATATTGTAAAAGCATCTGCTTTGTTTAGAGCCACAGGTTTTCCTTAGAAGATAGCTAAATACTTGGCCTCGTT…
	Bat269 CTTTCGCCCCTATACCCAAATTTGACGATCGATTTGCACGTCAGAATCGCTACGAGCTTCCATCAGAGTTTCCCCTGACTTCACCCTATTCAAGCATAGTTCACCATCTTTCGGGTCCCAACATATTTGCTCTTGCGCAAACTCAACAACTATTGTTAATAAGTTTGGCTAATCCTGCATCCAATCTTTTAAATTATGTCAGAATCGGATCCCATATCACTTTCATTTTGCCAGAGGGGTTACTAGGCCCTAAGACTTGCTAACATGTTAGACTCCTTGGTCCGTGTTTCAAGACGGGTCGCTTGACTGCTGCTTAGCCATATTGTAAAAGCATCTGCTTTGTTTAGAGCCACAGGTTTTCCTTAGAAGATAGCTAAATACTTGGCCTCGTT…
	Bat270 CTTTCGCCCCTATACCCAAATTTGACGATCGATTTGCACGTCAGAATCGCTACGAGCTTCCATCAGAGTTTCCCCTGACTTCACCCTATTCAAGCATAGTTCACCATCTTTCGGGTCCCAACATATTTGCTCTTGCGCAAACTCAACAACTATTGTTAATAAGTTTGGCTAATCCTGCATCCAATCTTTTAAATTATGTCAGAATCGGATCCCATATCACTTTCATTTTGCCAGAGGGGTTACTAGGCCCTAAGACTTGCTAACATGTTAGACTCCTTGGTCCGTGTTTCAAGACGGGTCGCTTGACTGCTGCTTAGCCATATTGTAAAAGCATCTGCTTTGTTTAGAGCCACAGGTTTTCCTTAGAAGATAGCTAAATACTTGGCCTCGTT…
	Bat271 CTTTCGCCCCTATACCCAAATTTGACGATCGATTTGCACGTCAGAATCGCTACGAGCTTCCATCAGAGTTTCCCCTGACTTCACCCTATTCAAGCATAGTTCACCATCTTTCGGGTCCCAACATATTTGCTCTTGCGCAAACTCAACAACTATTGTTAATAAGTTTGGCTAATCCTGCATCCAATCTTTTAAATTATGTCAGAATCGGATCCCATATCACTTTCATTTTGCCAGAGGGGTTACTAGGCCCTAAGACTTGCTAACATGTTAGACTCCTTGGTCCGTGTTTCAAGACGGGTCGCTTGACTGCTGCTTAGCCATATTGTAAAAGCATCTGCTTTGTTTAGAGCCACAGGTTTTCCTTAGAAGATAGCTAAATACTTGGCCTCGTT…
	Bat277 ????????????????????????????????????????????????????????????????????????????????????????????????????????????????????????????????????????????????????????????????????????????????????????????????????????????????????????????????????????????????????????????????????????????????????????????????????????????????????????????????????????????????????????????????????????????????????????????????????????…
	Bat287 CTTTCGCCCCTATACCCAAATTTGACGATCGATTTGCACGTCAGAATCGCTACGAGCTTCCATCAGAGTTTCCCCTGACTTCACCCTATTCAAGCATAGTTCACCATCTTTCGGGTCCCAACATATTTGCTCTTGCGCAAACTCAACAACTATTGTTAATAAGTTTGGCTAATCCTGCATCCAATCTTTTAAATTATG?CAGAATCGGATCCCATATCACTTTCATTTTGCCAGAGGGGTTACTAGGCCCTAAGACTTGCTAACATGTTAGACTCCTTGGTCCGTGTTTCAAGACGGGTCGCTTGACTGCTGCTTAGCCATATTGTAAAAGCATCTGCTTTGTTTAGAGCCACAGGTTTTCCTTAGAAGATAGCTAAATACTTGGCCTCGTT…
	Bat291 CTTTCGCCCCTATACCCAAATTTGACGATCGATTTGCACGTCAGAATCGCTACGAGCTTCCATCAGAGTTTCCCCTGACTTCACCCTATTCAAGCATAGTTCACCATCTTTCGGGTCCCAACATATTTGCTCTTGCGCAAACTCAACAACTATTGTTAATAAGTTTGGCTAATCCTGCATCCAATCTTTTAAATTATGTCAGAATCGGATCCCATATCACTTTCATTTTGCCAGAGGGGTTACTAGGCCCTAAGACTTGCTAACATGTTAGACTCCTTGGTCCGTGTTTCAAGACGGGTCGCTTGACTGCTGCTTAGCCATATTGTAAAAGCATCTGCTTTGTTTAGAGCCACAGGTTTTCCTTAGAAGATAGCTAAATACTTGGCCTCGTT…
	Bat301 CTTTCGCCCCTATACCCAAATTTGACGATCGATTTGCACGTCAGAATCGCTACGAGCTTCCATCAGAGTTTCCCCTGACTTCACCCTATTCAAGCATAGTTCACCATCTTTCGGGTCCCAACATATTTGCTCTTGCGCAAACTCAACAACTATTGTTAATAAGTTTGGCTAATCCTGCATCCAATCTTTTAAATTATGCCAGAATCGGATCCCATATCACTTTCATTTTGCCAGAGGGGTTACTAGGCCCTAAGACTTGCTAACATGTTAGACTCCTTGGTCCGTGTTTCAAGACGGGTCGCTTGACTGCTGCTTAGCCATATTGTAAAAGCATCTGCTTTGTTTAGAGCCACAGGTTTTCCTTAGAAGATAGCTAAATACTTGGCCTCGTT…
	Bat309 CTTTCGCCCCTATACCCAAATTTGACGATCGATTTGCACGTCAGAATCGCTACGAGCTTCCATCAGAGTTTCCCCTGACTTCACCCTATTCAAGCATAGTTCACCATCTTTCGGGTCCCAACATATTTGCTCTTGCGCAAACTCAACAACTATTGTTAATAAGTTTGGCTAATCCTGCATCCAATCTTTTAAATTATGCCAGAATCGGATCCCATATCACTTTCATTTTGCCAGAGGGGTTACTAGGCCCTAAGACTTGCTAACATGTTAGACTCCTTGGTCCGTGTTTCAAGACGGGTCGCTTGACTGCTGCTTAGCCATATTGTAAAAGCATCTGCTTTGTTTAGAGCCACAGGTTTTCCTTAGAAGATAGCTAAATACTTGGCCTCGTT…
	Bat321 CTTTCGCCCCTATACCCAAATTTGACGATCGATTTGCACGTCAGAATCGCTACGAGCTTCCATCAGAGTTTCCCCTGACTTCACCCTATTCAAGCATAGTTCACCATCTTTCGGGTCCCAACATATTTGCTCTTGCGCAAACTCAACAACTATTGTTAATAAGTTTGGCTAATCCTGCATCCAATCTTTTAAATTATGTCAGAATCGGATCCCATATCACTTTCATTTTGCCAGAGGGGTTACTAGGCCCTAAGACTTGCTAACATGTTAGACTCCTTGGTCCGTGTTTCAAGACGGGTCGCTTGACTGCTGCTTAGCCATATTGTAAAAGCATCTGCTTTGTTTAGAGCCACAGGTTTTCCTTAGAAGATAGCTAAATACTTGGCCTCGTT…
	Bat322 CTTTCGCCCCTATACCCAAATTTGACGATCGATTTGCACGTCAGAATCGCTACGAGCTTCCATCAGAGTTTCCCCTGACTTCACCCTATTCAAGCATAGTTCACCATCTTTCGGGTCCCAACATATTTGCTCTTGCGCAAACTCAACAACTATTGTTAATAAGTTTGGCTAATCCTGCATCCAATCTTTTAAATTATGTCAGAATCGGATCCCATATCACTTTCATTTTGCCAGAGGGGTTACTAGGCCCTAAGACTTGCTAACATGTTAGACTCCTTGGTCCGTGTTTCAAGACGGGTCGCTTGACTGCTGCTTAGCCATATTGTAAAAGCATCTGCTTTGTTTAGAGCCACAGGTTTTCCTTAGAAGATAGCTAAATACTTGGCCTCGTT…
	Bat324 CTTTCGCCCCTATACCCAAATTTGACGATCGATTTGCACGTCAGAATCGCTACGAGCTTCCATCAGAGTTTCCCCTGACTTCACCCTATTCAAGCATAGTTCACCATCTTTCGGGTCCCAACATATTTGCTCTTGCGCAAACTCAACAACTATTGTTAATAAGTTTGGCTAATCCTGCATCCAATCTTTTAAATTATGTCAGAATCGGATCCCATATCACTTTCATTTTGCCAGAGGGGTTACTAGGCCCTAAGACTTGCTAACATGTTAGACTCCTTGGTCCGTGTTTCAAGACGGGTCGCTTGACTGCTGCTTAGCCATATTGTAAAAGCATCTGCTTTGTTTAGAGCCACAGGTTTTCCTTAGAAGATAGCTAAATACTTGGCCTCGTT…
	Bat327 CTTTCGCCCCTATACCCAAATTTGACGATCGATTTGCACGTCAGAATCGCTACGAGCTTCCATCAGAGTTTCCCCTGACTTCACCCTATTCAAGCATAGTTCACCATCTTTCGGGTCCCAACATATTTGCTCTTGCGCAAACTCAACAACTATTGTTAATAAGTTTGGCTAATCCTGCATCCAATCTTTTAAATTATGTCAGAATCGGATCCCATATCACTTTCATTTTGCCAGAGGGGTTACTAGGCCCTAAGACTTGCTAACATGTTAGACTCCTTGGTCCGTGTTTCAAGACGGGTCGCTTGACTGCTGCTTAGCCATATTGTAAAAGCATCTGCTTTGTTTAGAGCCACAGGTTTTCCTTAGAAGATAGCTAAATACTTGGCCTCGTT…
	Bat333 CTTTCGCCCCTATACCCAAATTTGACGATCGATTTGCACGTCAGAATCGCTACGAGCTTCCATCAGAGTTTCCCCTGACTTCACCCTATTCAAGCATAGTTCACCATCTTTCGGGTCCCAACATATTTGCTCTTGCGCAAACTCAACAACTATTGTTAATAAGTTTGGCTAATCCTGCATCCAATCTTTTAAATTATGCCAGAATCGGATCCCATATCACTTTCATTTTGCCAGAGGGGTTACTAGGCCCTAAGACTTGCTAACATGTTAGACTCCTTGGTCCGTGTTTCAAGACGGGTCGCTTGACTGCTGCTTAGCCATATTGTAAAAGCATCTGCTTTGTTTAGAGCCACAGGTTTTCCTTAGAAGATAGCTAAATACTTGGCCTCGTT…
	Bat334 CTTTCGCCCCTATACCCAAATTTGACGATCGATTTGCACGTCAGAATCGCTACGAGCTTCCATCAGAGTTTCCCCTGACTTCACCCTATTCAAGCATAGTTCACCATCTTTCGGGTCCCAACATATTTGCTCTTGCGCAAACTCAACAACTATTGTTAATAAGTTTGGCTAATCCTGCATCCAATCTTTTAAATTATGCCAGAATCGGATCCCATATCACTTTCATTTTGCCAGAGGGGTTACTAGGCCCTAAGACTTGCTAACATGTTAGACTCCTTGGTCCGTGTTTCAAGACGGGTCGCTTGACTGCTGCTTAGCCATATTGTAAAAGCATCTGCTTTGTTTAGAGCCACAGGTTTTCCTTAGAAGATAGCTAAATACTTGGCCTCGTT…
	Bat335 CTTTCGCCCCTATACCCAAATTTGACGATCGATTTGCACGTCAGAATCGCTACGAGCTTCCATCAGAGTTTCCCCTGRCTTCACCCTATTCARGCATAGTTCACCATCTTTCGGGTCCCAACATATTTGCTCTTGCGCAAACTCAWCAACTATTGTTARTAAGTTTGGSTRATCCTGCATCCAATCTTTTAAATTATGCCAGAATCGGATCCCATATCACTTTCATTTTGCCAGAGGGGTTACTAGGCCCTAAGACTTGCTAACATGTTARACTCCTTGGTCCGTGTTTCAAGACGGGTCGCTTGACTGCTGCTTAGCCATATTGTAAAAGCATCTGSTTTGTTTARAGCCACAGGTKTTCCTTAGAAGATAGCTAAATACTTGGCCTCGTT…
	Bat565 CTTTCGCCCCTATACCCAAATTTGACGATCGATTTGCACGTCAGAATCGCTACGAGCTTCCATCAGAGTTTCCCCTGACTTCACCCTATTCAAGCATAGTTCACCATCTTTCGGGTCCCAACATATTTGCTCTTGCGCAAACTCAACAACTATTGTTAATAAGTTTGGCTAATCCTGCATCCAATCTTTTAAATTATGTCAGAATCGGATCCCATATCACTTTCATTTTGCCAGAGGGGTTACTAGGCCCTAAGACTTGCTAACATGTTAGACTCCTTGGTCCGTGTTTCAAGACGGGTCGCTTGACTGCTGCTTAGCCATATTGTAAAAGCATCTGCTTTGTTTAGAGCCACAGGTTTTCCTTAGAAGATAGCTAAATACTTGGCCTCGTT…
	Bat13769 CTTTCGCCCCTATACCCAAATTTGACGATCGATTTGCACGTCAGAATCGCTACGAGCTTCCATCAGAGTTTCCCCTGACTTCACCCTATTCAAGCATAGTTCACCATCTTTCGGGTCCCAACATATTTGCTCTTGCGCAAACTCAACAACTATTGTTAATAAGTTTGGCTAATCCTGCATCCAATCTTTTAAATTATGCCAGAATCGGATCCCATATCACTTTCATTTTGCCAGAGGGGTTACTAGGCCCTAAGACTTGCTAACATGTTAGACTCCTTGGTCCGTGTTTCAAGACGGGTCGCTTGACTGCTGCTTAGCCATATTGTAAAAGCATCTGCTTTGTTTAGAGCCACAGGTTTTCCTTAGAAGATAGCTAAATACTTGGCCTCG…
	Batkoa_sp_CG1454 CTTTCGCCCCTATACTCAAATTTGACGATCGATTTGCACGTCAGAATCGCTACGAGCCTCCATCAGAGTTTCCCCTGACTTCACCCTATTCAAGTATAGTTCACCATCTTTCGGGTCCCAACATATTTGCTCTTGCGCAAACTCAACAACTATTGTTAATAAGTTTGGCTAATCCTGCATCCAATCTTGTGAGTCACGTCAGAATCGGATCCCATATCACTTTCATTTTGCCAGAGGGGTTACTAGGCCCTAAGACTTGCTAACATGTTAGACTCCTTGGTCCGTGTTTCAAGACGGGTCGCTTGACTGCTGCTTAGCCATATTGTAAAAGTATCAGCTTTTATTTGAGCTACAGGCTTTCTTTAGAAGATAGCTAAATACT…
	B_gigantea_ARSEF214 CTTTCGCCCCTATACCCAAATTTGACGATCGATTTGCACGTCAGAATCGCTACGGGCCTCCACCAGGGTTTCCCCTGGCTTCACCCTATTCAGGCATAGTTCACCATCTTTCGGGTCCCAACATATTTGCTCTTGCGCAAACTCAACAACTACTGTTTATGAGTTTGGCTAATCCTGCTTCCAA---------TCGCGTCGGAGTCGGATCTCAAATCACTTTCATTACGCCTGAGGGGTTACTAGGCCCTAAGACTTGCTAACATGTTAGACTCCTTGGTCCGTGTTTCAAGACGGGTCGCTTGACCGCTGCTCAGCCATATTATA--GTTAAATGCTTTA-TTGGAGTCTCAGGTCTTCATTAGAAGGTAGCTAAGT…
	B_apiculata_ARSEF3130 CTTTCGCCCCTATACCCAAATTTGACGATCGATTTGCACGTCAGAATCGCTACGAGCTTCCATCAGAGTTTCCCCTGACTTCACCCTATTCAGGCATAGTTCACCATCTTTCGGGTCCCAACATATTTGCTCTTGCGCAAACTCTACAACTATTGTTAATGAGTTTGGCTAATCCTGCATCCAA---------TCGCGTCGGAATCGGATCTCTAATCACTTTCATTTCGCCAGAGGGGTTACTAGGCCCTAAGACTTGCTAACATGTTAGACTCCTTGGTCCGTGTTTCAAGACGGGTCGCTTGACCGCTGCTTAGCCATATTGTAA-GATGTGTGCTTTTATTTGAGACTCAGGTCTTCGTAAGAAGGTAGCTAA…
	B_major_ARSEF3102 CTTTCGCCCCTATACCCAAATTTGACGATCGATTTGCACGTCAGAATCGCTACGAGCTTCCATCAGAGTTTCCCCTGACTTCACCCTATTCAAGCATAGTTCACCATCTTTCGGGTCCCAACATATTTGCTCTTGCGCAAACTCAACAACTATTGTTAATAAGTTTGGCTAATCCTGCATCCAATCTTTTAAATTATGCCAGAATCGGATCCCATATCACTTTCATTTTGCCAGAGGGGTTACTAGGCCCTAAGACTTGCTAACATGTTAGACTCCTTGGTCCGTGTTTCAAGACGGGTCGCTTGACTGCTGCTTAGCCATATTGTAAAAGCATCTGCTTTGTTTAGAGCCACAGGTTTTCCTTAGAAGATAGCTAAATAC…
	B_major_ARSEF2936 CTTTCGCCCCTATACCCAAATTTGACGATCGATTTGCACGTCAGAATCGCTACGAGCTTCCATCAGAGTTTCCCCTGACTTCACCCTATTCAAGCATAGTTCACCATCTTTCGGGTCCCAACATATTTGCTCTTGCGCAAACTCAACAACTATTGTTAATAAGTTTGGCTAATCCTGCATCCAATCTTTAAAATTATGCCAGAATCGGATCCCATATCACTTTCATTTTGCCAGAGGGGTTACTAGGCCCTAAGACTTGCTAACATGTTAGACTCCTTGGTCCGTGTTTCAAGACGGGTCGCTTGACTGCTGCTTAGCCATATTGTAAAAGCATCTGCTTTG-TTAGAGCCACAGGTTTTCCTTAGAAGATAGCTAAATAC…
	B_major_ARSEF919 CTTTCGCCCCTATACCCAAATTTGACGATCGATTTGCACGTCAGAATCGCTACGAGCTTCCATCAGAGTTTCCCCTGACTTCACCCTATTCAAGCATAGTTCACCATCTTTCGGGTCCCAACATATTTGCTCTTGCGCAAACTCAACAACTATTGTTAATAAGTTTGGCTAATCCTGCATCCAATCTTTAAAATTATGCCAGAATCGGATCCCATATCACTTTCATTTTGCCAGAGGGGTTACTAGGCCCTAAGACTTGCTAACATGTTAGACTCCTTGGTCCGTGTTTCAAGACGGGTCGCTTGACTGCTGCTTAGCCATATTGTAAAAGCATCTGCTTTG-TTAGAGCAACAGGTTTTCCTTAGAAGATAGCTAAATACT…
	B_major_ARSEF365 CTTTCGCCCCTATACCCAAATTTGACGATCGATTTGCACGTCAGAATCGCTACGAGCTTCCATCAGAGTTTCCCCTGACTTCACCCTATTCAAGCATAGTTCACCATCTTTCGGGTCCCAACATATTTGCTCTTGCGCAAACTCAACAACTATTGTTAATAAGTTTGGCTAATCCTGCATCCAATCTTTAAAATTATGCCAGAATCGGATCCCATATCACTTTCATTTTGCCAGAGGGGTTACTAGGCCCTAAGACTTGCTAACATGTTAGACTCCTTGGTCCGTGTTTCAAGACGGGTCGCTTGACTGCTGCTTAGCCATATTGTAAAAGTATCTGCTTTG-TTAGAGCCACAGGTTTTCCTTAGAAGATAGCTAAATACT…
	Batkoa_sp_ARSEF328 TTTTCGCCCCTATACTCAAATTTGACGATCGATTTGCACGTCAGAATCGCTACGAGCCTCCATCAGAGTTTCCCCTGACTTCACCCTATTCAAGTATAGTTCACCATCTTTCGGGTCCCAACATATTTGCTCTTGCGCAAACTCAACAACTATTGTTAATAAGTTTGGCTAATCCTGCATCCAATCTTGTGAGTCACGTCAGAATCGGATCCCATATCACTTTCATTTTGCCAGAGGGGTTACTAGGCCCTAAGACTTGCTAACATGTTAGACTCCTTGGTCCGTGTTTCAAGACGGGTCGCTTGACTGCTGCTTAGCCATATTGTAAAAGCATCTGCTTTTATTTGAGCTACAGGCTTCCCTTTAAAAGTAGCTAAACA…
;
END;
